# Supplementary material for: Probiotics alter biofilm formation and the transcription of Porphyromonas gingivalis virulence-associated genes
Source: J Oral Microbiol. 2020 Aug 20;12(1):1805553. doi: 10.1080/20002297.2020.1805553 (PMC7482675; doi:10.1080/20002297.2020.1805553)
Supplement: Supplemental Material [file ZJOM_A_1805553_SM3419.zip]

Archive with 6 entries (5 files):
- Supplementary/
- Supplementary/Figure 1s..pdf
- Supplementary/Figure 2s. .pdf
- Supplementary/Figure 3s..pdf
- Supplementary/Figure 4s..pdf
- Supplementary/Supplemental material .docx
